# Supplementary material for: Endogenous Gene Regulation as a Predicted Main Function of Type I-E CRISPR/Cas System in E. coli
Source: Molecules. 2019 Feb 21;24(4):784. doi: 10.3390/molecules24040784 (PMC6413058; doi:10.3390/molecules24040784)
Supplement: Supplementary file 1 [file molecules-24-00784-s001.zip]

Archive with 2 entries (2 files):
- Copy of SI_Panther_analysis-1.xlsx
- molecules-429134-SM-1.pdf
