# Supplementary material for: Endogenous Gene Regulation as a Predicted Main Function of Type I-E CRISPR/Cas System in E. coli
Source: Molecules. 2019 Feb 21;24(4):784. doi: 10.3390/molecules24040784 (PMC6413058; doi:10.3390/molecules24040784)
Supplement: Supplementary file 1 [file molecules-24-00784-s001.zip › Copy of SI_Panther_analysis-1.xlsx]

## Sheet: Sheet1
PANTHER Results
Analysis Type:	PANTHER Overrepresentation Test (Released 20181113)
Annotation Version and Release Date:	PANTHER version 14.0 Released 2018-12-03
Analyzed List:	Client Text Box Input (Escherichia coli)
Reference List:	Escherichia coli (all genes in database)
Test Type:	FISHER
Correction:	FDR
PANTHER GO-Slim Biological Process	Escherichia coli - REFLIST (4313)	Client Text Box Input (16)	Client Text Box Input (expected)	Client Text Box Input (over/under)	Client Text Box Input (fold Enrichment)	Client Text Box Input (raw P-value)	Client Text Box Input (FDR)
transposition (GO:0032196)	10	3	0.04	+	80.87	1.16e-05	0.00134
DNA recombination (GO:0006310)	33	4	0.12	+	32.67	7.64e-06	0.0022
DNA metabolic process (GO:0006259)	79	5	0.29	+	17.06	9.01e-06	0.00173
cellular macromolecule metabolic process (GO:0044260)	79	5	0.29	+	17.06	9.01e-06	0.0013
macromolecule metabolic process (GO:0043170)	172	6	0.64	+	9.4	2.52e-05	0.00242
organic substance metabolic process (GO:0071704)	425	9	1.58	+	5.71	5.68e-06	0.00327
PANTHER Results
Analysis Type:	PANTHER Overrepresentation Test (Released 20181113)
Annotation Version and Release Date:	GO Ontology database Released 2018-12-01
Analyzed List:	Client Text Box Input (Escherichia coli)
Reference List:	Escherichia coli (all genes in database)
Test Type:	FISHER
Correction:	FDR
GO biological process complete	Escherichia coli - REFLIST (4313)	Client Text Box Input (16)	Client Text Box Input (expected)	Client Text Box Input (over/under)	Client Text Box Input (fold Enrichment)	Client Text Box Input (raw P-value)	Client Text Box Input (FDR)
transposition, DNA-mediated (GO:0006313)	11	3	0.04	+	73.52	1.47e-05	0.0431
transposition (GO:0032196)	14	3	0.05	+	57.76	2.73e-05	0.0399
DNA recombination (GO:0006310)	49	4	0.18	+	22.01	3.27e-05	0.0319
Accession number of protien used in Panther
NP_417266.1
YP_026174.2
NP_418184.1
NP_417316.1
NP_417370.1
NP_418062.1
NP_418129.2
NP_414777.1
NP_417174.1
NP_415974.1
NP_416408.1
NP_415110.1
NP_415797.1
NP_417648.4
NP_416977.1
NP_415444.1
